# Supplementary material for: Intrinsic Structural Disorder Confers Cellular Viability on Oncogenic Fusion Proteins
Source: PLoS Comput Biol. 2009 Oct 30;5(10):e1000552. doi: 10.1371/journal.pcbi.1000552 (PMC2768585; doi:10.1371/journal.pcbi.1000552)
Supplement: Table S2 — List of all truncated Pfam domains and their mapping to the fusion proteins using Blastp. (0.01 MB TXT) [file pcbi.1000552.s005.txt]

Translocation partner	Pfam domain	Pfam id	Pfam desc	dom beg	dom end	hit beg	hit end	e-value	%id	Prot len	dom len	Fus part	Bp	Gene
5'-ATIC-ENST00000236959	PUR9_HUMAN/135-462	PF01808.10	AIG1	1	328	135	462	0.E+00	100	592	328	N	229	ATIC
3'-MLL-ENST00000359313	HRX_HUMAN/1481-1533	PF00628.21	PhdYeFM	1	53	1481	1533	4.E-28	100	3969	53	C	1493	MLL
3'-RAD51L1-ENST00000344360	RA51B_HUMAN/56-346	PF08423.3	Rad52_Rad22	1	291	56	346	1.E-169	100	384	291	C	252	RAD51L1
3'-COX6C-ENST00000297564	COX6C_HUMAN/3-75	PF02937.7	COX7a	1	73	3	75	2.E-36	100	75	73	C	38	COX6C
3'-MYH11-ENST00000300036	MYH10_HUMAN/1073-1930	PF01576.11	Myosin_TH1	1	858	1073	1930	0.E+00	72	1972	858	C	1217	MYH11
5'-CDK6-ENST00000265734	A4D1G0_HUMAN/13-300	PF00069.17	Pkinase_C	1	288	13	300	1.E-170	100	326	288	N	123	CDK6
3'-PICALM-ENST00000341783	PICAL_HUMAN/19-285	PF07651.8	Anthrax-tox_M	1	267	19	285	1.E-161	100	652	267	C	255	PICALM
5'-CLTC-ENST00000269122	CLH1_HUMAN/833-972	PF00637.12	Clathrin-link	1	140	833	972	6.E-80	100	1675	140	N	932	CLTC
5'-COL6A3-ENST00000295550	CO6A3_HUMAN/1639-1812	PF00092.20	VWA_CoxE	1	174	1639	1812	3.E-96	100	3177	174	N	1738	COL6A3
5'-EML1-ENST00000327921	EMAL1_HUMAN/616-654	PF00400.24	WDYHV	1	39	515	553	4.E-17	100	714	39	N	535	EML1
5'-FOXO4-ENST00000374259	A6NID2_HUMAN/42-205	PF00250.10	Fork_head_N	1	164	47	210	7.E-93	100	505	164	N	151	FOXO4
5'-HIST1H4I-ENST00000377467	A0AUM5_MOUSE/22-91	PF00125.16	Histone_HNS	1	70	25	94	4.E-34	100	103	70	N	40	HIST1H4I
5'-HSP90AB1-ENST00000353801	A1L3K3_XENLA/35-188	PF02518.18	HbrB	1	154	35	188	2.E-87	100	724	154	N	49	HSP90AB1
5'-MSN-ENST00000275995	MOES_HUMAN/338-577	PF00769.11	ErmC	1	240	338	577	1.E-129	100	577	240	N	448	MSN
5'-MYH9-ENST00000216181	MYH10_HUMAN/1073-1930	PF01576.11	Myosin_TH1	1	858	1066	1923	0.E+00	74	1960	858	N	1644	MYH9
5'-RABEP1-ENST00000262477	RABE1_HUMAN/612-807	PF09311.3	Rab5ip	1	196	612	807	1.E-104	100	862	196	N	738	RABEP1
5'-STAT5B-ENST00000293328	A2A5D5_MOUSE/589-670	PF00017.16	SH3BGR	1	82	589	670	3.E-46	100	787	82	N	635	STAT5B
5'-TCEA1-ENST00000314297	TCEA1_HUMAN/1-87	PF08711.3	TFIIS_C	1	87	1	70	2.E-31	80	284	87	N	15	TCEA1
5'-TPM3-ENST00000330188	Q5VU72_HUMAN/12-247	PF00261.12	Troponin	1	229	12	240	1.E-119	100	240	236	N	221	TPM3
3'-AFF3-ENST00000356421	AFF3_HUMAN/20-1224	PF05110.5	AfaD	1	1205	45	1249	0.E+00	100	1251	1205	C	332	AFF3
3'-BCL7A-ENST00000261822	BCL7A_HUMAN/1-53	PF04714.5	BCMA-Tall_bind	1	53	1	53	3.E-25	100	231	53	C	31	BCL7A
3'-CSF1-ENST00000329608	CSF1_HUMAN/1-268	PF05337.3	CsgE	1	268	1	268	1.E-160	100	554	268	C	132	CSF1
3'-DEK-ENST00000244776	DEK_HUMAN/321-375	PF08766.3	Deltaretro_Tax	1	55	321	375	3.E-25	100	375	55	C	349	DEK
3'-EEFSEC-ENST00000254730	SELB_HUMAN/5-215	PF00009.19	GTP_EFTU_D2	1	211	5	215	1.E-119	100	596	211	C	106	EEFSEC
3'-ETV1-ENST00000242066	A4D118_HUMAN/1-333	PF04621.5	ETX_MTX2	1	333	1	334	0.E+00	99	478	333	C	315	ETV1
3'-ETV4-ENST00000319349	ETV4_HUMAN/6-339	PF04621.5	ETX_MTX2	1	334	6	339	0.E+00	100	480	334	C	271	ETV4
3'-FOXO3-ENST00000343882	Q9WVH4_MOUSE/46-265	PF00250.10	Fork_head_N	1	220	46	266	9.E-99	93	673	220	C	207	FOXO3
3'-WHSC1L1-ENST00000317025	A6NIU0_HUMAN/207-286	PF00855.9	PX	1	80	267	346	4.E-44	100	1440	80	C	304	WHSC1L1
Q12778	FOXO1_HUMAN/124-269	PF00250.10	Fork_head_N	1	146	124	269	7.E-82	100	655	146	C	210	FOXO1A
Q8IUD2	A2RU77_HUMAN/154-982	PF10174.1	Cas_APE2256	1	829	154	982	0.E+00	100	1116	829	N	719	ERC1
AFF4_HUMAN	A3KFT7_MOUSE/2-1157	PF05110.5	AfaD	1	1156	2	1160	0.E+00	91	1163	1156	C	350	AFF4
CCDC6_HUMAN	CCDC6_HUMAN/2-341	PF09755.1	DUF2048	1	340	2	341	0.E+00	100	585	340	C	101	CCDC6
CHIC2_HUMAN	CHIC2_HUMAN/30-146	PF10256.1	Erg28	1	117	30	146	7.E-64	100	165	117	N	111	CHIC2
DAB2P_HUMAN	Q5EAZ5_XENLA/46-295	PF00169.21	Ph1570	93	250	39	202	2.E-53	65	1189	250	C	172	DAB2IP
ELL_HUMAN	ELL_HUMAN/5-293	PF10390.1	ELM2	1	289	5	293	1.E-170	100	621	289	C	44	ELL
FGOP2_HUMAN	FGOP2_HUMAN/1-223	PF05769.3	DUF839	1	223	1	223	1.E-127	100	253	223	N	132	FGFR1OP2
GOGA5_HUMAN	GOGA5_HUMAN/235-711	PF09787.1	GoLoco	1	477	235	711	0.E+00	100	731	477	C	497	GOLGA5
HXA9_HUMAN	HXA9_HUMAN/1-193	PF04617.5	Hp0062	1	193	1	193	1.E-111	100	272	193	C	163	HOXA9
PBX1_HUMAN	PBX1_HUMAN/33-232	PF03792.5	PBCV_basic_adap	1	200	33	232	1.E-117	100	430	200	C	88	PBX1
DDX10_HUMAN-N-219	DDX10_HUMAN/93-263	PF00270.21	DEAD_2	1	171	93	263	5.E-98	100	875	171	N	219	DDX10
CAG33023.1-N-87	Q3U900_MOUSE/31-459	PF04597.6	Ribophorin_II	1	429	30	458	0.E+00	96	607	429	N	87	RPN1
NP_002276-C-308	AFF3_HUMAN/20-1224	PF05110.5	AfaD	1	1205	20	1224	0.E+00	99	1226	1205	C	308	AFF1
DAZP1_HUMAN-C-154	DAZP1_HUMAN/115-184	PF00076.14	RRM_2	1	70	115	184	3.E-38	100	407	70	C	154	DAZAP1
AAB59373-N-269	CO1A1_HUMAN/236-295	PF01391.10	Collagen_bind	1	60	236	295	2.E-23	100	589	60	N	269	COL1A1
NP_074036.1-N-165	Q9HCT2_HUMAN/1-178	PF02312.9	CbiA	1	178	1	178	1.E-101	100	187	178	N	165	CBFB
AAH02827-N-221	TPM4_MOUSE/12-248	PF00261.12	Troponin	1	237	12	248	1.E-121	95	248	237	N	221	TPM4
NP_000577.2-N-117	IL2_HUMAN/7-150	PF00715.9	IL3	1	144	7	150	3.E-80	100	153	144	N	117	IL2
ENSP00000296930-C-117	A4ZU86_HUMAN/13-211	PF03066.7	Nucleoporin	1	199	13	211	1.E-113	100	294	199	C	117	NPM
